# Supplementary material for: Valorization of Turnip Greens (Brassica rapa subsp. sylvestris) Wastes: Investigation on the Sustainable Recovery of Bioactive Extracts with Antioxidant and Antibiofilm Properties
Source: Molecules. 2026 Jan 22;31(2):388. doi: 10.3390/molecules31020388 (PMC12844269; doi:10.3390/molecules31020388)
Supplement: Supplementary file 1 [file molecules-31-00388-s001.zip]

Archive with 1 entries (1 files):
- molecules-4038695-supplementary.pdf
